# Supplementary material for: Multilayered regulations of alternative splicing, NMD, and protein stability control temporal induction and tissue-specific expression of TRIM46 during axon formation
Source: Nat Commun. 2022 Apr 19;13:2081. doi: 10.1038/s41467-022-29786-4 (PMC9019110; doi:10.1038/s41467-022-29786-4)
Supplement: Supplementary file 4 — Supplementary Data 1 [file 41467_2022_29786_MOESM4_ESM.xlsx]

## Sheet: Table S1
Supplementary Data 1. List of primers used in this study.
Molecular cloning primers
Plasmid	Insert	Forward and Reverse Sequences
pEGFP-C1	Trim46L	ATCTCGAGCTCAAGCTGAGGGTGAGGATATGC
		AAAGGGCCCTCAGTCCAGTTTGGCAAAGC
pEGFP-C1	Trim46S	ATCTCGAGCTCAAGCTGAGGGTGAGGATATGC
		AAAGGGCCCTCAGGAAAGCAAAGGGTGGT
pCAGIG	Flag-Trim46L	GATATCGCGGCCGCATGGACTACAAGGACGACGACGACAAGGCTGAGGGTGAGGATATGC
		TACGTAGCGGCCGCTCAGTCCAGTTTGGCAAAGC
pCAGIG	Flag-Trim46S	GATATCGCGGCCGCATGGACTACAAGGACGACGACGACAAGGCTGAGGGTGAGGATATGC
		TACGTAGCGGCCGCTCAGGAAAGCAAAGGGTGGT
RT-PCR primers
Gene	Exon	Forward and Reverse Sequences
Trim46	E10	CTTCTTGAGAACCCCGACAC (F1)
		CAGGAAAGCAAAGGGTGGTA (R1)
Trim46	E8	TGTACAAGCAGCCAAACAGC (F4)
		CCGGAACTCAACGGTGTAAT (R4)
Trim46	E8 and E10	GCGTGAGATGAAGCTGTTGA
		CCACTGTCCGGGTCGTAT
Genotyping primers
Type of mutant	Forward and Reverse Sequences
3xFLAG-Knock-in:Trim46	CAGACCTCCCTGACCCACTA (F2)
	CCCTCCCAGTCATTTCTGTC (R2)
Exon 10 Knockout	AGTCAATGTTAGGGAGTGGCT (F3)
	CAGGAAAGCAAAGGGTGGTA (R3)
Exon 8 Knockout	TGTCCAACCAGAGCCTTCTT (F5)
	CCCTAATTTGGCCTGAAGTG (R5)
CRISPR primers
Plasmid	gRNA Gene Target	Forward and Reverse Sequences
px330	Trim46 intron 7	CACCGCAGCGCTGAGCGCGGTAGGA
		AAACTCCTACCGCGCTCAGCGCTGC
px330	Trim46 intron 8	CACCGAGCTTGCTCGCCGAGCGAG
		AAACCTCGCTCGGCGAGCAAGCTC
px330	Trim46 intron 9	CACCGAGGTCAGCGGCGTTAGGAAT
		AAACATTCCTAACGCCGCTGACCTC
px330	Trim46 intron 10	CACCGACCCCACCGCCTCTTAATCG
		AAACCGATTAAGAGGCGGTGGGGTC
px330	Trim46 5'-UTR-exon 1	CACCGGGCGGGCACAGTAGGGCCA
		AAACTGGCCCTACTGTGCCCGCCC
Oligonucleotides
Category	Sequence
ssODN-3xFLAG-KI:Trim46	CCAGGATCGGGCACCCGGGGGCGGGCGGGCACAGTTGGGCCATGATCGACTACAAAGACCATGACGGTGATTATAAAGATCATGAC
	ATCGATTACAAGGATGACGATGACAAGGCTGAGGGTGAGGATATGCAGACCTTCACTTCCAT
qPCR primers
	Target	Forward and Reverse Sequences
Total Trim46	Exons 5 and 6	GCAGACCCAGATTTGTGAGC
		TTCTCTTCCAGCACAGCCC
FLAG-E2 Trim46	FLAG and Trim46 Exon 1	GACTACAAAGACGATGACGACAAG
		CTCCATGTTCTTCATGCTTGT
