# Supplementary material for: Multilayered regulations of alternative splicing, NMD, and protein stability control temporal induction and tissue-specific expression of TRIM46 during axon formation
Source: Nat Commun. 2022 Apr 19;13:2081. doi: 10.1038/s41467-022-29786-4 (PMC9019110; doi:10.1038/s41467-022-29786-4)
Supplement: Supplementary file 6 — Source Data [file 41467_2022_29786_MOESM6_ESM.zip]

Archive with 2 entries (2 files):
- Source Data.xlsx
- Source Data2.xlsx
