# Supplementary material for: Multilayered regulations of alternative splicing, NMD, and protein stability control temporal induction and tissue-specific expression of TRIM46 during axon formation
Source: Nat Commun. 2022 Apr 19;13:2081. doi: 10.1038/s41467-022-29786-4 (PMC9019110; doi:10.1038/s41467-022-29786-4)
Supplement: Supplementary file 6 — Source Data [file 41467_2022_29786_MOESM6_ESM.zip › Source Data.xlsx]

## Sheet: Fig. 1c
		anti-TRIM46							anti-α-TUBULIN

## Sheet: Fig. 2a-d
		anti-TRIM46							anti-TRIM46						anti-TRIM46
			anti-TRIM46

## Sheet: Fig. 2g,i-j
																		anti-FLAG
									anti-FLAG

## Sheet: Fig. 3a,c
			anti-FLAG						anti-GFP
			anti-FLAG							anti-GFP

## Sheet: Fig. 3e,g
				anti-FLAG						anti-GFP
				anti-FLAG
										anti-GFP

## Sheet: Fig. 4d
				anti-TRIM46							anti-α-TUBULIN

## Sheet: Fig. 5j
				anti-TRIM46							anti-GAPDH

## Sheet: Fig. 6d,f
			anti-TRIM46
										anti-α-TUBULIN
			anti-TRIM46
										anti-α-TUBULIN

## Sheet: Supplementary Fig. 1b
			anti-TRIM46						anti-α-TUBULIN

## Sheet: Supplementary Fig. 4a-b
		anti-GFP					anti-TRIM46						anti-GFP					anti-TRIM46

[truncated: 10 more sheets: Supplementary Fig. 4c, Supplementary Fig. 5a-b, Supplementary Fig. 6b-d, Supplementary Fig. 7a, Supplementary Fig. 7b, Supplementary Fig. 8a, Supplementary Fig. 9a,c,e, Supplementary Fig. 10a, Supplementary Fig. 11a,c,e, Supplementary Fig. 12a]
