# Supplementary material for: Multilayered regulations of alternative splicing, NMD, and protein stability control temporal induction and tissue-specific expression of TRIM46 during axon formation
Source: Nat Commun. 2022 Apr 19;13:2081. doi: 10.1038/s41467-022-29786-4 (PMC9019110; doi:10.1038/s41467-022-29786-4)
Supplement: Supplementary file 6 — Source Data [file 41467_2022_29786_MOESM6_ESM.zip › Source Data2.xlsx]

## Sheet: Fig. 1d
Replicate #1	DIV3	DIV5	DIV7
TRIM46	6.58266e+07	9.7871e+07	1.22973e+08
α-TUBULIN	8.56148e+08	7.95872e+08	7.92234e+08
Replicate #2	DIV3	DIV5	DIV7
TRIM46	1.30618e+08	1.42536e+08	2.79988e+08
α-TUBULIN	7.57617e+08	6.44397e+08	6.65944e+08
Replicate #3	DIV3	DIV5	DIV7
TRIM46	7.1656e+07	9.44187e+07	1.60138e+08
α-TUBULIN	5.43144e+08	4.43731e+08	4.34361e+08
Replicate #4
TRIM46	1.9215e+08	1.88749e+08	2.50716e+08
α-TUBULIN	5.60999e+08	6.75794e+08	5.86233e+08

## Sheet: Fig. 1h
Sample Info	E14.5_1-CTRL	E14.5_4-CTRL	E14.5_6-CTRL	E14.5_2-CTRL	E14.5_1'-CTRL	E14.5_7-CTRL	E14.5_6'-CTRL	E14.5_5-Ptbp2-cKO	E14.5_7-Ptbp2-cKO	E14.5_5-Ptbp2-cKO
E10−_191 bp_Mol. [nmol/l]	18.75	13.88	18.88	21.49	4.26	3.7	7.64	14.2	12.69	10.07
E10+_490 bp_Mol. [nmol/l]	4.95	2.26	3.18	2.42	0.54	0.42	0.64	5.58	4.05	1.8
Sample Info	E16.5_2-CTRL	e16.5_1-CTRL	e16.5_4-CTRL	E16.5_7-CTRL	E16.5_9-CTRL	E16.5_3-CTRL	E16.5_4'-CTRL	E16.5_1-Ptbp2-cKO	E16.5_5-Ptbp2-cKO	e16.5_2-Ptbp2-cKO
E10−_191 bp_Mol. [nmol/l]	7.46	9.31	13.73	4.68	6.71	5.48	5.32	3.45	2.98	8.18
E10+_489 bp_Mol. [nmol/l]	2.57	3.01	7.55	0.91	1.05	2.24	1.86	2.83	1.91	6.9
Sample Info	e18.5_4-CTRL	e18.5_2-CTRL	e18.5_5-CTRL	e18.5_6-Ptbp2-cKO	e18.5_1-Ptbp2-cKO
E10−_191 bp_Mol. [nmol/l]	22.4	9.15	11.33	5.83	6.46
E10+_489 bp_Mol. [nmol/l]	33.99	19.15	17.18	20.42	19.87
			̶

## Sheet: Fig. 3b
		0.1 μg plasmid	0.2 μg plasmid	0.4 μg plasmid	1.0 μg plasmid
Replicate #1	FLAG-TRIM46L	1.04779e+08	3.17308e+08	658074331	8.36693e+08
	GFP	8.46647e+08	9.11423e+08	7.72697e+08	4.20851e+08
	FLAG-TRIM46S	2.47392e+07	5.46398e+07	1.28346e+08	6.56474e+08
	GFP	7.83751e+08	7.46387e+08	7.55887e+08	6.67211e+08
Replicate #2	FLAG-TRIM46L	4.99241e+07	1.53131e+08	4.58706e+08	996780943
	GFP	3.04756e+08	3.08631e+08	2.87593e+08	2.42539e+08
	FLAG-TRIM46S	7.39295e+06	1.78699e+07	7.07128e+07	1.25415e+09
	GFP	3.73561e+08	2.91916e+08	3.22847e+08	3.23285e+08
Replicate #3	FLAG-TRIM46L	4.6823e+07	1.28163e+08	2.43328e+08	6.16555e+08
	GFP	3.8997e+08	3.64986e+08	2.90459e+08	2.20068e+08
	FLAG-TRIM46S	1.18177e+07	2.85939e+07	6.8608e+07	9.29278e+08
	GFP	2.23391e+08	3.1288e+08	3.95027e+08	2.97865e+08

## Sheet: Fig. 3d
		0 h	1 h	3 h	6 h	12 h	24 h
Replicate #1	FLAG-TRIM46L	3.4912e+08	3.56321e+08	2.68803e+08	2.20922e+08	1.34751e+08	6.05276e+07
	GFP	2.77829e+08	3.70013e+08	2.66055e+08	2.57378e+08	1.92401e+08	2.00281e+08
	FLAG-TRIM46S	2.81681e+08	1.73559e+08	101556283	5.58781e+07	1.7956e+07	7647561
	GFP	2.3599e+08	2.76683e+08	2.36378e+08	2.68108e+08	3.46126e+08	2.29442e+08
Replicate #2	FLAG-TRIM46L	2.43709e+08	2.39119e+08	1.8245e+08	9.00822e+07	3.59785e+07	3.06537e+07
	GFP	1.1129e+08	1.86266e+08	2.45221e+08	1.55518e+08	1.09675e+08	1.03078e+08
	FLAG-TRIM46S	2.37426e+08	1.13601e+08	9.66206e+07	5.51161e+07	3.10667e+07	1.07748e+07
	GFP	1.30055e+08	7.3826e+07	1.22547e+08	2.14207e+08	2.19293e+08	2.62576e+08
Replicate #3	FLAG-TRIM46L	3.00734e+08	1.38246e+08	1.13104e+08	1.08155e+08	1.30415e+08	41807385
	GFP	6.90205e+07	8.8009e+07	7.74616e+07	7.86751e+07	1.35832e+08	7.3062e+07
	FLAG-TRIM46S	2.86145e+08	1.21011e+08	1.07088e+08	3.60013e+07	2.84251e+07	1.66318e+07
	GFP	1.01255e+08	9.40705e+07	1.356e+08	7.34673e+07	1.51467e+08	8.23673e+07

## Sheet: Fig. 3f
		DMSO	MG132
Replicate #1	FLAG-TRIM46L	2.71267e+07	7.67278e+07
	GFP	1.29016e+08	1.68714e+08
	FLAG-TRIM46S	3.83406e+07	1.71882e+08
	GFP	1.84925e+08	2.6028e+08
Replicate #2	FLAG-TRIM46L	2.37278e+08	4.56794e+08
	GFP	3.99288e+08	3.45217e+08
	FLAG-TRIM46S	7.78544e+07	2.83561e+08
	GFP	3.54722e+08	3.48285e+08
Replicate #3	FLAG-TRIM46L	2.69975e+08	4.03997e+08
	GFP	5.05188e+08	3.59212e+08
	FLAG-TRIM46S	5.80333e+07	308621132
	GFP	2.49914e+08	3.65394e+08

## Sheet: Fig. 4e and 6h
Replicate 1						Replicate 2						Replicate 3
Sample Name	Target Name	Reporter	CT	RQ		Sample Name	Target Name	Reporter	CT	RQ		Sample Name	Target Name	Reporter	CT	RQ
WT EB Day 8	E5-E6 Trim46	SYBR	23.5616	1		WT EB8	Trim46 E5-E6	SYBR	25.508	1		WT EB DAY 8	Trim46 E5-E6	SYBR	26.6758	1
WT DIV 1	E5-E6 Trim46	SYBR	23.0681	2.25991		WT DIV1	Trim46 E5-E6	SYBR	23.7741	5.23682		WT DIV1	Trim46 E5-E6	SYBR	24.7522	6.35566
WT DIV 7	E5-E6 Trim46	SYBR	20.9942	5.04895		WT DIV7	Trim46 E5-E6	SYBR	20.7586	12.7203		WT DIV7	Trim46 E5-E6	SYBR	23.1345	9.53436
8KO EB Day 8	E5-E6 Trim46	SYBR	22.1396	2.0893		WT EB8	Trim46 E5-E6	SYBR	25.4063	3.77903		8KO EB DAY 8	Trim46 E5-E6	SYBR	22.9767	4.14044
8KO DIV 1	E5-E6 Trim46	SYBR	22.3176	3.60107		WT DIV1	Trim46 E5-E6	SYBR	23.6809	8.88429		8KO DIV1	Trim46 E5-E6	SYBR	24.0724	11.0603
8KO DIV 7	E5-E6 Trim46	SYBR	20.1403	7.66316		WT DIV7	Trim46 E5-E6	SYBR	20.6569	10.3206		8KO DIV7	Trim46 E5-E6	SYBR	22.4393	13.2485
10KO EB Day 8	E5-E6 Trim46	SYBR	24.2027	0.833233		8KO EB8	Trim46 E5-E6	SYBR	21.3047	1.48678		10KO EB DAY 8	Trim46 E5-E6	SYBR	24.7452	1.50165
10KO DIV 1	E5-E6 Trim46	SYBR	24.1063	1.6648		8KO DIV1	Trim46 E5-E6	SYBR	22.7669	2.57918		10KO DIV1	Trim46 E5-E6	SYBR	24.6097	4.24855
10KO DIV 7	E5-E6 Trim46	SYBR	21.7923	4.22347		8KO DIV7	Trim46 E5-E6	SYBR	21.3592	7.4272		10KO DIV7	Trim46 E5-E6	SYBR	23.1279	7.11534
WT EB Day 8	E5-E6 Trim46	SYBR	23.3343			10KO EB8	Trim46 E5-E6	SYBR	22.3621			WT EB DAY 8	Trim46 E5-E6	SYBR	26.6661
WT DIV 1	E5-E6 Trim46	SYBR	22.9264			10KO DIV1	Trim46 E5-E6	SYBR	23.8227			WT DIV1	Trim46 E5-E6	SYBR	24.808
WT DIV 7	E5-E6 Trim46	SYBR	20.961			10KO DIV7	Trim46 E5-E6	SYBR	21.6403			WT DIV7	Trim46 E5-E6	SYBR	23.0571
8KO EB Day 8	E5-E6 Trim46	SYBR	21.9548			WT EB8	Trim46 E5-E6	SYBR	25.4269			8KO EB DAY 8	Trim46 E5-E6	SYBR	22.9957
8KO DIV 1	E5-E6 Trim46	SYBR	22.1785			WT DIV1	Trim46 E5-E6	SYBR	23.8483			8KO DIV1	Trim46 E5-E6	SYBR	24.0906
8KO DIV 7	E5-E6 Trim46	SYBR	20.1023			WT DIV7	Trim46 E5-E6	SYBR	20.8343			8KO DIV7	Trim46 E5-E6	SYBR	22.4549
10KO EB Day 8	E5-E6 Trim46	SYBR	24.0146			8KO EB8	Trim46 E5-E6	SYBR	21.8863			10KO EB DAY 8	Trim46 E5-E6	SYBR	24.5444
10KO DIV 1	E5-E6 Trim46	SYBR	23.8738			8KO DIV1	Trim46 E5-E6	SYBR	23.1166			10KO DIV1	Trim46 E5-E6	SYBR	24.6555
10KO DIV 7	E5-E6 Trim46	SYBR	21.5487			8KO DIV7	Trim46 E5-E6	SYBR	21.3543			10KO DIV7	Trim46 E5-E6	SYBR	23.0202
WT EB Day 8	E5-E6 Trim46	SYBR	23.1233			10KO EB8	Trim46 E5-E6	SYBR	22.6118			WT EB DAY 8	Trim46 E5-E6	SYBR	26.8698
WT DIV 1	E5-E6 Trim46	SYBR	22.7901			10KO DIV1	Trim46 E5-E6	SYBR	24.392			WT DIV1	Trim46 E5-E6	SYBR	24.6033
WT DIV 7	E5-E6 Trim46	SYBR	20.8853			10KO DIV7	Trim46 E5-E6	SYBR	21.5583			WT DIV7	Trim46 E5-E6	SYBR	22.982
8KO EB Day 8	E5-E6 Trim46	SYBR	21.9936			WT EB8	Gapdh	SYBR	15.8464			8KO EB DAY 8	Trim46 E5-E6	SYBR	23.6381
8KO DIV 1	E5-E6 Trim46	SYBR	21.9221			WT DIV1	Gapdh	SYBR	17.0385			8KO DIV1	Trim46 E5-E6	SYBR	24.1599
8KO DIV 7	E5-E6 Trim46	SYBR	20.1921			WT DIV7	Gapdh	SYBR	15.8414			8KO DIV7	Trim46 E5-E6	SYBR	22.5469
10KO EB Day 8	E5-E6 Trim46	SYBR	24.1331			8KO EB8	Gapdh	SYBR	13.3669			10KO EB DAY 8	Trim46 E5-E6	SYBR	24.6153
10KO DIV 1	E5-E6 Trim46	SYBR	23.8068			8KO DIV1	Gapdh	SYBR	16.6707			10KO DIV1	Trim46 E5-E6	SYBR	24.6354
10KO DIV 7	E5-E6 Trim46	SYBR	21.5334			8KO DIV7	Gapdh	SYBR	15.7154			10KO DIV7	Trim46 E5-E6	SYBR	22.985
WT EB Day 8	Gapdh	SYBR	13.6493			10KO EB8	Gapdh	SYBR	13.6431			WT EB DAY 8	Gapdh	SYBR	16.2645
WT DIV 1	Gapdh	SYBR	14.6712			10KO DIV1	Gapdh	SYBR	15.9766			WT DIV1	Gapdh	SYBR	17.1545
WT DIV 7	Gapdh	SYBR	14.1132			10KO DIV7	Gapdh	SYBR	15.5505			WT DIV7	Gapdh	SYBR	16.3054
8KO EB Day 8	Gapdh	SYBR	13.5261			WT EB8	Gapdh	SYBR	16.0196			8KO EB DAY 8	Gapdh	SYBR	14.6377
8KO DIV 1	Gapdh	SYBR	14.7159			WT DIV1	Gapdh	SYBR	17.0123			8KO DIV1	Gapdh	SYBR	17.3889
8KO DIV 7	Gapdh	SYBR	13.4987			WT DIV7	Gapdh	SYBR	15.7409			8KO DIV7	Gapdh	SYBR	16.091
10KO EB Day 8	Gapdh	SYBR	14.0888			8KO EB8	Gapdh	SYBR	13.9654			10KO EB DAY 8	Gapdh	SYBR	14.6151
10KO DIV 1	Gapdh	SYBR	14.9951			8KO DIV1	Gapdh	SYBR	16.6875			10KO DIV1	Gapdh	SYBR	16.4808
10KO DIV 7	Gapdh	SYBR	14.5097			8KO DIV7	Gapdh	SYBR	15.6059			10KO DIV7	Gapdh	SYBR	15.9345
WT EB Day 8	Gapdh	SYBR	13.769			10KO EB8	Gapdh	SYBR	13.5966			WT EB DAY 8	Gapdh	SYBR	16.0774
WT DIV 1	Gapdh	SYBR	14.7165			10KO DIV1	Gapdh	SYBR	15.9077			WT DIV1	Gapdh	SYBR	17.1478
WT DIV 7	Gapdh	SYBR	13.9737			10KO DIV7	Gapdh	SYBR	15.3843			WT DIV7	Gapdh	SYBR	16.1393
8KO EB Day 8	Gapdh	SYBR	13.3866			WT EB8	Gapdh	SYBR	15.9123			8KO EB DAY 8	Gapdh	SYBR	14.5374
8KO DIV 1	Gapdh	SYBR	14.5817			WT DIV1	Gapdh	SYBR	16.7468			8KO DIV1	Gapdh	SYBR	17.2968
8KO DIV 7	Gapdh	SYBR	13.3249			WT DIV7	Gapdh	SYBR	15.0458			8KO DIV7	Gapdh	SYBR	16.1378
10KO EB Day 8	Gapdh	SYBR	13.8609			8KO EB8	Gapdh	SYBR	13.9703			10KO EB DAY 8	Gapdh	SYBR	14.661
10KO DIV 1	Gapdh	SYBR	14.9081			8KO DIV1	Gapdh	SYBR	16.5525			10KO DIV1	Gapdh	SYBR	16.4937
10KO DIV 7	Gapdh	SYBR	14.2441			8KO DIV7	Gapdh	SYBR	15.4937			10KO DIV7	Gapdh	SYBR	15.6919
WT EB Day 8	Gapdh	SYBR	13.7623			10KO EB8	Gapdh	SYBR	13.4744			WT EB DAY 8	Gapdh	SYBR	16.0792
WT DIV 1	Gapdh	SYBR	14.6925			10KO DIV1	Gapdh	SYBR	15.8694			WT DIV1	Gapdh	SYBR	17.0093
WT DIV 7	Gapdh	SYBR	14.0292			10KO DIV7	Gapdh	SYBR	15.3057			WT DIV7	Gapdh	SYBR	16.1997
8KO EB Day 8	Gapdh	SYBR	13.5274			WT EB8	Sdha	SYBR	24.0875			8KO EB DAY 8	Gapdh	SYBR	14.4792
8KO DIV 1	Gapdh	SYBR	14.5875			WT DIV1	Sdha	SYBR	24.5754			8KO DIV1	Gapdh	SYBR	17.0632
8KO DIV 7	Gapdh	SYBR	13.4004			WT DIV7	Sdha	SYBR	22.524			8KO DIV7	Gapdh	SYBR	16.0787
10KO EB Day 8	Gapdh	SYBR	13.9385			WT EB8	Sdha	SYBR	24.2016			10KO EB DAY 8	Gapdh	SYBR	14.5704
10KO DIV 1	Gapdh	SYBR	14.8061			WT DIV1	Sdha	SYBR	24.5977			10KO DIV1	Gapdh	SYBR	16.3954
10KO DIV 7	Gapdh	SYBR	14.3078			WT DIV7	Sdha	SYBR	22.4492			10KO DIV7	Gapdh	SYBR	15.685
WT EB Day 8	Sdha	SYBR	21.332			WT EB8	Sdha	SYBR	24.2305			WT EB DAY 8	Sdha	SYBR	24.1488
WT DIV 1	Sdha	SYBR	21.9077			WT DIV1	Sdha	SYBR	24.5836			WT DIV1	Sdha	SYBR	24.5214
WT DIV 7	Sdha	SYBR	20.9183			WT DIV7	Sdha	SYBR	22.5283			WT DIV7	Sdha	SYBR	23.303
8KO EB Day 8	Sdha	SYBR	20.8712			8KO EB8	Sdha	SYBR	22.4647			8KO EB DAY 8	Sdha	SYBR	22.9195
8KO DIV 1	Sdha	SYBR	21.6158			8KO DIV1	Sdha	SYBR	24.7542			8KO DIV1	Sdha	SYBR	24.7985
8KO DIV 7	Sdha	SYBR	21.0766			8KO DIV7	Sdha	SYBR	23.0485			8KO DIV7	Sdha	SYBR	23.1308
10KO EB Day 8	Sdha	SYBR	22.0066			10KO EB8	Sdha	SYBR	21.7461			10KO EB DAY 8	Sdha	SYBR	22.8682
10KO DIV 1	Sdha	SYBR	22.6658			10KO DIV1	Sdha	SYBR	24.3113			10KO DIV1	Sdha	SYBR	24.2639
10KO DIV 7	Sdha	SYBR	21.4002			10KO DIV7	Sdha	SYBR	22.7477			10KO DIV7	Sdha	SYBR	22.8832
WT EB Day 8	Sdha	SYBR	21.333			10KO EB8	Sdha	SYBR	21.7582			WT EB DAY 8	Sdha	SYBR	24.0673
WT DIV 1	Sdha	SYBR	21.8809			10KO DIV1	Sdha	SYBR	24.1603			WT DIV1	Sdha	SYBR	24.4282
WT DIV 7	Sdha	SYBR	20.8573			10KO DIV7	Sdha	SYBR	22.8042			WT DIV7	Sdha	SYBR	23.0931
8KO EB Day 8	Sdha	SYBR	20.9646									8KO EB DAY 8	Sdha	SYBR	22.5833
8KO DIV 1	Sdha	SYBR	21.6884									8KO DIV1	Sdha	SYBR	24.5857
8KO DIV 7	Sdha	SYBR	21.1003									8KO DIV7	Sdha	SYBR	23.0454
10KO EB Day 8	Sdha	SYBR	22.044									10KO EB DAY 8	Sdha	SYBR	22.4903
10KO DIV 1	Sdha	SYBR	22.8366									10KO DIV1	Sdha	SYBR	23.4772
10KO DIV 7	Sdha	SYBR	21.3578									10KO DIV7	Sdha	SYBR	22.7146
WT EB Day 8	Sdha	SYBR	21.2652									WT EB DAY 8	Sdha	SYBR	24.1787
WT DIV 1	Sdha	SYBR	21.8303									WT DIV1	Sdha	SYBR	24.4663
WT DIV 7	Sdha	SYBR	20.8777									WT DIV7	Sdha	SYBR	23.2177
8KO EB Day 8	Sdha	SYBR	21.3508									8KO EB DAY 8	Sdha	SYBR	22.7547
8KO DIV 1	Sdha	SYBR	21.8103									8KO DIV1	Sdha	SYBR	24.7089
8KO DIV 7	Sdha	SYBR	21.1687									8KO DIV7	Sdha	SYBR	23.1571
10KO EB Day 8	Sdha	SYBR	22.2549									10KO EB DAY 8	Sdha	SYBR	22.5163
10KO DIV 1	Sdha	SYBR	22.8467									10KO DIV1	Sdha	SYBR	23.6043
10KO DIV 7	Sdha	SYBR	21.4722									10KO DIV7	Sdha	SYBR	22.7348

## Sheet: Fig. 4g-i
	WT BR1 CS1															E10-KO BR1 CS1
	Source	Length (um)	Avg Length (um)	Stdev length (um)	AnkG + neurons	Total	Sum AnkG+	Sum Total	Ank-G + neurons (%)	MeanIntensity AIS	MeanIntensity AIS background	Corrected MeanIntensity AIS	Avg. Intensity			Source	Length (um)	Avg Length (um)	Stdev length (um)	AnkG + neurons	Total	Sum AnkG + neurons	Sum Total	AnkG + neurons (%)	Source	MeanIntensity AIS	MeanIntensity AIS background	Corrected MeanIntensity AIS	Avg. Intensity
	ANKG 568 1.tif	17.02	13.3897	2.36174	3	3	36	42	0.857143	6598.63	1846.5	4752.13	5145.58			ANKG 568 1.tif	12.41	13.3052	3.17974	2	4	33	64	0.515625	ANKG 568 1.tif	8316.03	2355.35	5960.68	3994.64
	ANKG 568 1.tif	17.85								5627.87	1940.44	3687.43				ANKG 568 1.tif	11.79								ANKG 568 1.tif	5823.13	1924.41	3898.72
	ANKG 568 1.tif	12.85								5831.4	2957.74	2873.66
																ANKG 568 2.tif	12.2			2	3				ANKG 568 2.tif	4456.23	2164.16	2292.07
	ANKG 568 2.tif	13.03			1	1				6025.62	1601.75	4423.87				ANKG 568 2.tif	16.95
																									ANKG 568 3.tif	3833.28	1737.88	2095.4
	ANKG 568 3.tif	13.79			3	3				6073.53	1977.03	4096.5				ANKG 568 3.tif	13.6			2	4				ANKG 568 3.tif	7549.9	2146.6	5403.3
	ANKG 568 3.tif	13.16								5825.62	1682.93	4142.69				ANKG 568 3.tif	13.4
	ANKG 568 3.tif	19.18								6993.91	2056.96	4936.95													ANKG 568 4.tif	6365.27	1855.68	4509.59
																ANKG 568 4.tif	11.2			3	5				ANKG 568 4.tif	6603.33	1941.02	4662.31
	ANKG 568 4.tif	16.31			1	1				5895.77	2285.93	3609.84				ANKG 568 4.tif	8.26
																ANKG 568 4.tif	11.74								ANKG 568 6.tif	8149.93	1884.7	6265.23
	ANKG 568 5.tif	13.81			2	2				4595.09	1784.5	2810.59
	ANKG 568 5.tif	16.65								5182.19	1762.81	3419.38				ANKG 568 5.tif	17.73			1	2				ANKG 568 7.tif	4020.29	1674.62	2345.67
	ANKG 568 6.tif	12.61			3	4				4438.3	1607.78	2830.52				ANKG 568 6.tif	13			2	4				ANKG 568 8.tif	4443.62	3861.77	581.85
	ANKG 568 6.tif	12.93								6629.81	1866.23	4763.58				ANKG 568 6.tif	8.65								ANKG 568 8.tif	6271.95	5025.6	1246.35
	ANKG 568 6.tif	10.22								6671.54	2156.72	4514.82													ANKG 568 8.tif	4675.28	1711.12	2964.16
																ANKG 568 7.tif	15.42			1	3
	ANKG 568 7.tif	11.62			2	3				5521.36	2462.34	3059.02													ANKG 568 9.tif	5901.89	1729.97	4171.92
	ANKG 568 7.tif	13.97								8513.57	1541.92	6971.65				ANKG 568 8.tif	10.69			3	6
																ANKG 568 8.tif	18.44								ANKG 568 10.tif	4551.29	1759.94	2791.35
	ANKG 568 8.tif	12.69			2	4				6462.46	1656.04	4806.42				ANKG 568 8.tif	19.67
	ANKG 568 8.tif	17.08								4645.53	1683.26	2962.27													ANKG 568 11.tif	5728.45	1827.23	3901.22
																ANKG 568 9.tif	15.14			2	4				ANKG 568 11.tif	6548.69	1521.68	5027.01
	ANKG 568 9.tif	11.06			1	1				8533.5	2124.4	6409.1				ANKG 568 9.tif	15.8								ANKG 568 11.tif	5528.56	2175.85	3352.71
	ANKG 568 10.tif	15.4			1	1				6790.62	1533.46	5257.16				ANKG 568 10.tif	13.29			2	4				ANKG 568 12.tif	6811.33	1958.54	4852.79
																ANKG 568 10.tif	15.6
	ANKG 568 11.tif	12.47			1	1				7666.82	2007.75	5659.07													ANKG 568 13.tif	7420.44	1909.55	5510.89
																ANKG 568 11.tif	12.36			4	7
	ANKG 568 13.tif	11.18			1	1				6344.63	1633.09	4711.54				ANKG 568 11.tif	12.73								ANKG 568 15.tif	7239.79	3099.07	4140.72
																ANKG 568 11.tif	11.39								ANKG 568 15.tif	7983.32	1907.77	6075.55
	ANKG 568 14.tif	13.12			3	4				7672.33	1699.05	5973.28				ANKG 568 11.tif	9.98								ANKG 568 15.tif	7219.79	1672.93	5546.86
	ANKG 568 14.tif	11.89								5545.1	1745.99	3799.11
	ANKG 568 14.tif	14.94								12890.1	1650.86	11239.2				ANKG 568 12.tif	9.56			1	2
																									ANKG 568 16.tif	6576.21	3757.06	2819.15
	ANKG 568 15.tif	12.57			3	3				8905.06	1715.79	7189.27				ANKG 568 13.tif	12.48			1	2				ANKG 568 16.tif	7183.44	2032.37	5151.07
	ANKG 568 15.tif	10.74								8034.17	2057.65	5976.52													ANKG 568 16.tif	5948.81	1649.41	4299.4
	ANKG 568 15.tif	12.18								7575.57	1932.56	5643.01				ANKG 568 14.tif	7.71			1	3
	ANKG 568 16.tif	12.77			1	1				5717.2	1499.13	4218.07				ANKG 568 15.tif	20.9			3	5
																ANKG 568 15.tif	14.45
	ANKG 568 17.tif	12.42			1	1				6935.18	1902.05	5033.13				ANKG 568 15.tif	12.85
	ANKG 568 18.tif	11.37			3	4				9062.83	1996.79	7066.04				ANKG 568 16.tif	15.78			3	6
	ANKG 568 18.tif	12.67								7706.31	1858.52	5847.79				ANKG 568 16.tif	13.97
	ANKG 568 18.tif	9.62								8450.5	1566.1	6884.4				ANKG 568 16.tif	9.93
	ANKG 568 19.tif	17.55			1	1				7489.84	1731.52	5758.32
	ANKG 568 20.tif	9.89			3	3				9426.94	2019.3	7407.64
	ANKG 568 20.tif	13.22								9208.47	1847.3	7361.17
	ANKG 568 20.tif	12.2
	WT BR2 CS1															E10-KO BR2 CS1
	Source	Length	Avg Length (um)	Stdev length (um)	AnkG + neurons	Total	Sum AnkG + neurons	Sum Total	AnkG + neurons (%)	MeanIntensity AIS	MeanIntensity AIS background	Corrected MeanIntensity AIS	Avg. Intensity			Source	Length (um)	Avg Length (um)	Stdev Length (um)	AnkG + neurons	Total	Sum AnkG+ neurons	Sum Total	AnkG + neurons (%)	Source	MeanIntensity AIS	MeanIntensity AIS background	Corrected MeanIntensity AIS	Avg. Intensity
	568 ANKG 1.tif	6.2	11.0714	4.11203	5	6	48	57	0.842105	18071.6	6154.98	11916.6	9191.76			568 ANKG 1.tif	17.94	12.24	4.35515	4	7	49	92	0.532609	568 ANKG 1.tif	8691.3	3505.12	5186.18	6493.82
	568 ANKG 1.tif	9.67								12608.8	7198.68	5410.12				568 ANKG 1.tif	8.49								568 ANKG 1.tif	7266.6	3625.8	3640.8
	568 ANKG 1.tif	12.12								23963.8	7113.12	16850.7				568 ANKG 1.tif	8.31								568 ANKG 1.tif	9271.92	3772.66	5499.26
	568 ANKG 1.tif	10.56								12846	6865.15	5980.89				568 ANKG 1.tif	6.04								568 ANKG 1.tif	20921.2	3492.53	17428.7
	568 ANKG 1.tif	17.67								13118.1	6054.02	7064.06				568 ANKG 1.tif	9.69								568 ANKG 1.tif	15334.4	3668.69	11665.7
	568 ANKG 2.tif	7.98			5	6				14426.2	3908.4	10517.8				568 ANKG 2.tif	13.01			4	10				568 ANKG 2.tif	9571.68	3923.29	5648.39
	568 ANKG 2.tif	7.99								12947.9	3590.38	9357.47				568 ANKG 2.tif	16.66								568 ANKG 2.tif	6409.71	4167.67	2242.04
	568 ANKG 2.tif	12.27								13409.5	4405.27	9004.22				568 ANKG 2.tif	8.31								568 ANKG 2.tif	7117.45	4262.14	2855.31
	568 ANKG 2.tif	14.84								12636.5	4831.39	7805.09				568 ANKG 2.tif	8.28								568 ANKG 2.tif	8710.66	4049.78	4660.88
	568 ANKG 2.tif	20.23								24315.3	4391.71	19923.6
																568 ANKG 3.tif	5.47			5	11				568 ANKG 3.tif	9167.18	3949.84	5217.34
	568 ANKG 3.tif	13.1			4	4				14277.8	4230.05	10047.8				568 ANKG 3.tif	11.55								568 ANKG 3.tif	6506.92	3881.97	2624.95
	568 ANKG 3.tif	13.64								9928.85	3784.16	6144.69				568 ANKG 3.tif	4.93								568 ANKG 3.tif	7345.69	4474.44	2871.25
	568 ANKG 3.tif	9.64								8113.56	4038.02	4075.54				568 ANKG 3.tif	13.12								568 ANKG 3.tif	13903.9	4274.29	9629.65
	568 ANKG 3.tif	5.96								11425.1	4238	7187.07				568 ANKG 3.tif	14.05								568 ANKG 3.tif	7734.59	4097.87	3636.72
	568 ANKG 4.tif	8.58			5	6				17795.1	5269.88	12525.3				568 ANKG 4.tif	5.45			5	9				568 ANKG 4.tif	16096.6	5212.75	10883.9
	568 ANKG 4.tif	9.87								12280.7	5182.23	7098.44				568 ANKG 4.tif	11.73								568 ANKG 4.tif	15132.5	5118.85	10013.6
	568 ANKG 4.tif	3.02								12627.5	6682.8	5944.71				568 ANKG 4.tif	13.84								568 ANKG 4.tif	7765.72	4033.34	3732.38
	568 ANKG 4.tif	7.85								16770.8	6323.45	10447.3				568 ANKG 4.tif	7.36								568 ANKG 4.tif	8532.57	4966.44	3566.13
	568 ANKG 4.tif	5.31								25145.8	13753	11392.8				568 ANKG 4.tif	20.39								568 ANKG 4.tif	12152.6	4630.13	7522.5
	568 ANKG 5.tif	11.99			5	5				11611.2	6509.73	5101.52				568 ANKG 5.tif	11.44			5	8				568 ANKG 5.tif	7442.54	4210.3	3232.24
	568 ANKG 5.tif	15.35								20071.9	5748.04	14323.8				568 ANKG 5.tif	13.35								568 ANKG 5.tif	6695.61	4261.43	2434.18
	568 ANKG 5.tif	6.27								24358.3	6342.23	18016.1				568 ANKG 5.tif	13.99								568 ANKG 5.tif	10123.3	4371.64	5751.67
	568 ANKG 5.tif	8.23								20567.4	5730.59	14836.8				568 ANKG 5.tif	11.58								568 ANKG 5.tif	6614.84	4030.42	2584.42
	568 ANKG 5.tif	8.43								17521.3	4965.71	12555.6				568 ANKG 5.tif	12.17								568 ANKG 5.tif	15620.9	5660.02	9960.83
	568 ANKG 6.tif	11.86			6	8				8426.77	6714.43	1712.34				568 ANKG 6.tif	16.23			5	9				568 ANKG 6.tif	13770.1	6035.01	7735.05
	568 ANKG 6.tif	9.49								13186.9	5991.98	7194.95				568 ANKG 6.tif	12.18								568 ANKG 6.tif	15691.9	5745.56	9946.33
	568 ANKG 6.tif	8								17259.4	6122.43	11137				568 ANKG 6.tif	11.22								568 ANKG 6.tif	19404.1	6062.45	13341.7
	568 ANKG 6.tif	8.9								19551.8	6016.89	13534.9				568 ANKG 6.tif	10.74								568 ANKG 6.tif	29291.2	5910.2	23381
	568 ANKG 6.tif	7.57								14667.1	7570.19	7096.9				568 ANKG 6.tif	8.99								568 ANKG 6.tif	33784.9	6376.17	27408.8
	568 ANKG 6.tif	6.97								18374.1	6304.86	12069.2
																568 ANKG 7.tif	10.24			6	10				568 ANKG 7.tif	8672.53	5586.99	3085.54
	568 ANKG 7.tif	8.36			4	4				20135	7979.26	12155.7				568 ANKG 7.tif	13.88								568 ANKG 7.tif	9131.12	4795.98	4335.14
	568 ANKG 7.tif	9.67								19066.2	5555.79	13510.4				568 ANKG 7.tif	16.87								568 ANKG 7.tif	8351.78	5917.04	2434.74
	568 ANKG 7.tif	11								15006.2	5718.8	9287.44				568 ANKG 7.tif	12.68								568 ANKG 7.tif	13767.7	5902.12	7865.55
	568 ANKG 7.tif	9.26								20872.9	7184.2	13688.7				568 ANKG 7.tif	17.06								568 ANKG 7.tif	9277.15	5690.73	3586.42
																568 ANKG 7.tif	8.34								568 ANKG 7.tif	11367.3	5662.67	5704.64
	568 ANKG 8.tif	9.51			5	6				14924.9	7213.16	7711.72
	568 ANKG 8.tif	10.62								13421.4	5723.64	7697.8				568 ANKG 8.tif	13.69			4	8				568 ANKG 8.tif	8175.92	6147.86	2028.06
	568 ANKG 8.tif	14.43								16656.8	7765.01	8891.82				568 ANKG 8.tif	14.49								568 ANKG 8.tif	9619.62	4920.63	4698.99
	568 ANKG 8.tif	12.66								8284.89	5666.45	2618.44				568 ANKG 8.tif	15.64								568 ANKG 8.tif	8480.38	5924.6	2555.78
	568 ANKG 8.tif	8.06								15908.4	7260.5	8647.92				568 ANKG 8.tif	19								568 ANKG 8.tif	10372	5434.01	4937.96
	568 ANKG 9.tif	14.08			4	6				16229.2	4417.25	11812				568 ANKG 9.tif	19.33			7	12				568 ANKG 9.tif	14416.7	4400.18	10016.5
	568 ANKG 9.tif	19.63								10115.6	4389.87	5725.75				568 ANKG 9.tif	19.89								568 ANKG 9.tif	8005.99	3726.95	4279.04
	568 ANKG 9.tif	17.64								13615.8	3978.75	9637.05				568 ANKG 9.tif	6.29								568 ANKG 9.tif	11386.4	3846.27	7540.08
	568 ANKG 9.tif	8.24								11291.2	5417.92	5873.25				568 ANKG 9.tif	19.07								568 ANKG 9.tif	6231.47	3874.36	2357.11
																568 ANKG 9.tif	5.04								568 ANKG 9.tif	7392.65	4616.62	2776.03
	568 ANKG 10.tif	15.95			5	6				10901.5	6250.31	4651.21				568 ANKG 9.tif	6.11								568 ANKG 9.tif	7904.35	4879.24	3025.11
	568 ANKG 10.tif	9.86								17527.9	6572.01	10955.9				568 ANKG 9.tif	16.11								568 ANKG 9.tif	7367.18	4377	2990.18
	568 ANKG 10.tif	13.85								10548	5842.89	4705.15
	568 ANKG 10.tif	14.54								6736.49	3970.61	2765.88				568 ANKG 10.tif	18.33			4	8				568 ANKG 10.tif	15158.3	4526.92	10631.4
	568 ANKG 10.tif	23.13								13082.9	6560.26	6522.61				568 ANKG 10.tif	8.07								568 ANKG 10.tif	11710.2	5459.34	6250.91
	568 ANKG 10.tif	12.45								12808.5	5544.31	7264.17				568 ANKG 10.tif	15.11								568 ANKG 10.tif	14029.2	5448.22	8581
																568 ANKG 10.tif	10.25								568 ANKG 10.tif	7988.49	7279.36	709.13
	WT BR3 CS 1
	Source	Length (um)	Avg legnth (um)	Stdev length (um)	AnkG + neurons	Total	Sum AnkG+	Sum Total	AnkG + neurons (%)	MeanIntensity AIS	MeanIntensity AIS background	Corrected MeanIntensity AIS	Avg. Intensity			E10-KO BR3 CS1
	568 ANKG 1.tif	14.68	12.5596	4.93056	5	7	53	61	0.868852	26496.2	6166.34	20329.9	6622.05			Source	Length (um)	Avg Length (um)	Stdev Length (um)	Source	AnkG + neurons	Total	Sum AnkG+	Sum Total	Ank-G + neurons (%)	MeanIntensity AIS	MeanIntensity AIS background	Corrected MeanIntensity AIS	Avg. Intensity
	568 ANKG 1.tif	11.95								12694.9	5630.43	7064.48				568 ANKG 1.tif	8.48	12.7721	4.51758	568 ANKG 1.tif	4	7	28	60	0.466667	13453.5	6410.39	7043.12	8185.2
	568 ANKG 1.tif	13.17								9228.83	5640.43	3588.4				568 ANKG 1.tif	10.69			568 ANKG 1.tif						12253.6	6588.86	5664.79
	568 ANKG 1.tif	10.58								12755.3	5744.05	7011.27				568 ANKG 1.tif	17.76			568 ANKG 1.tif						32058	6335.94	25722
	568 ANKG 1.tif	15.92								14754.4	5840.87	8913.51				568 ANKG 1.tif	12.32			568 ANKG 1.tif						18877.5	5712.69	13164.8
	568 ANKG 2.tif	20.98			4	5				7300.48	4759.31	2541.17				568 ANKG 2.tif	14.61			568 ANKG 2.tif	3	6				15828	5621.37	10206.6
	568 ANKG 2.tif	26.77								6046.15	4982.49	1063.66				568 ANKG 2.tif	8.33			568 ANKG 2.tif						17322.1	5684.93	11637.1
	568 ANKG 2.tif	12.37								5735.23	4213.87	1521.36				568 ANKG 2.tif	10.13			568 ANKG 2.tif						9546.89	6507.82	3039.07
	568 ANKG 2.tif	24.7								6194.12	4822.78	1371.34
																568 ANKG 3.tif	10.1			568 ANKG 3.tif	4	7				18234.9	5428.33	12806.6
	568 ANKG 3.tif	13.67			6	7				9043.15	4939.84	4103.31				568 ANKG 3.tif	13.17			568 ANKG 3.tif						15926	6238.61	9687.43
	568 ANKG 3.tif	7.61								14252.6	5086.41	9166.21				568 ANKG 3.tif	10.42			568 ANKG 3.tif						12124.7	6220.69	5903.99
	568 ANKG 3.tif	11.33								9478.29	5578.37	3899.92				568 ANKG 3.tif	16.68			568 ANKG 3.tif						17874.9	6025.6	11849.3
	568 ANKG 3.tif	18.23								8879.72	5036.22	3843.5
	568 ANKG 3.tif	6.43								12861.1	6079.79	6781.3				568 ANKG 4.tif	15.62			568 ANKG 4.tif	2	4				9153.07	4493.8	4659.27
	568 ANKG 3.tif	17.62								13071.4	5682.83	7388.54				568 ANKG 4.tif	29.77			568 ANKG 4.tif						12334.6	4830.11	7504.53
	568 ANKG 4.tif	7.22			5	6				11576.5	4634.98	6941.47				568 ANKG 5.tif	15.14			568 ANKG 5.tif	6	10				10207.8	6002.35	4205.48
	568 ANKG 4.tif	17.94								10243.1	4746.6	5496.47				568 ANKG 5.tif	13.84			568 ANKG 5.tif						8200.37	4769.27	3431.1
	568 ANKG 4.tif	5.89								10637.2	6670.03	3967.2				568 ANKG 5.tif	10.81			568 ANKG 5.tif						9540.64	4912.02	4628.62
	568 ANKG 4.tif	8.63								10783.1	5924.97	4858.16				568 ANKG 5.tif	8.88			568 ANKG 5.tif						14485.7	5319.27	9166.46
	568 ANKG 4.tif	12.45								8666.02	5189.42	3476.6				568 ANKG 5.tif	9.46			568 ANKG 5.tif						15276.5	6140.85	9135.68
																568 ANKG 5.tif	13.75			568 ANKG 5.tif						11729.6	5939.09	5790.47
	568 ANKG 5.tif	11.97			4	4				26397.2	17121.5	9275.7
	568 ANKG 5.tif	12.97								40136.7	17030.6	23106.1				568 ANKG 6.tif	7.4			568 ANKG 6.tif	2	5				9738.29	4704.13	5034.16
	568 ANKG 5.tif	7.16								38685	16518.4	22166.6				568 ANKG 6.tif	18.94			568 ANKG 6.tif						7151.48	4518.45	2633.03
	568 ANKG 5.tif	6.32								21165.6	13796.2	7369.42
																568 ANKG 7.tif	9.99			568 ANKG 7.tif	3	6				21204	5778.09	15425.9
	568 ANKG 6.tif	11.69			8	9				9865.67	4809.07	5056.6				568 ANKG 7.tif	9.45			568 ANKG 7.tif						13774.2	5783.91	7990.26
	568 ANKG 6.tif	14.26								9524.36	5780.31	3744.05				568 ANKG 7.tif	8.83			568 ANKG 7.tif						10214.2	4589.98	5624.18
	568 ANKG 6.tif	15.65								12039.9	5383.29	6656.62
	568 ANKG 6.tif	5.9								9305.91	6214.54	3091.37				568 ANKG 8.tif	14.49			568 ANKG 8.tif	2	5				11900.4	7414.62	4485.74
	568 ANKG 6.tif	5.91								10179.2	6449.69	3729.51				568 ANKG 8.tif	14.11			568 ANKG 8.tif						14713.8	7071.78	7642.02
	568 ANKG 6.tif	9.03								8956.31	6344.42	2611.89
	568 ANKG 6.tif	11.71								8926.37	6225.77	2700.6				568 ANKG 9.tif	10.86			568 ANKG 9.tif	2	6				9953.99	5725.63	4228.36
	568 ANKG 6.tif	8.77								7712.95	4985.28	2727.67				568 ANKG 9.tif	13.59			568 ANKG 9.tif						15991.3	5115.68	10875.6
	568 ANKG 7.tif	24.96			5	5				9801.22	4827.12	4974.1				568 ANKG 10.tif					0	4
	568 ANKG 7.tif	10.99								10184.3	4740.82	5443.5				568 ANKG 10.tif
	568 ANKG 7.tif	12.11								18879.2	4959.45	13919.8				568 ANKG 10.tif
	568 ANKG 7.tif	20.1								8324.94	5027.75	3297.19				568 ANKG 10.tif
	568 ANKG 7.tif	8.22								11559.5	4527.13	7032.36
	568 ANKG 8.tif	11.44			7	8				11251.4	5808.77	5442.59
	568 ANKG 8.tif	11.64								9663.82	6054.04	3609.78
	568 ANKG 8.tif	13.71								10681.8	5867.32	4814.48
	568 ANKG 8.tif	6.93								10377.5	5921.09	4456.43
	568 ANKG 8.tif	12.44								11451.3	5943.94	5507.33
	568 ANKG 8.tif	8.43								16022.3	6130.93	9891.35
	568 ANKG 8.tif	12.79								8658.37	5083.76	3574.61
	568 ANKG 9.tif	10.25			4	4				15573	6281.62	9291.33
	568 ANKG 9.tif	16.02								10830.9	6296.72	4534.21
	568 ANKG 9.tif	19.27								12190.8	6213.68	5977.12
	568 ANKG 9.tif	7.71								15786.6	6263.24	9523.39
	568 ANKG 10.tif	10.71			5	6				22665.8	6211.62	16454.2
	568 ANKG 10.tif	13.07								14658.3	7779.12	6879.19
	568 ANKG 10.tif	12.66								10210.5	6310.88	3899.6
	568 ANKG 10.tif	13.46								16657.2	5684.92	10972.3
	568 ANKG 10.tif	9.27								12322.1	6412.22	5909.85

## Sheet: Fig. 5d
Sample Info	1_DMSO	2_DMSO	3_DMSO	5_DMSO	6_DMSO		1_CHX	2_CHX	3_CHX	5_CHX	6_CHX
E8−_268 bp_Mol. [nmol/l]	10.26	6.45	5.06	3.8	3.47		6.15	4.03	3.65	2.41	4.34
E8+_306 bp_Mol. [nmol/l]	4.61	2.92	2.32	2.01	1.64		14.58	9.25	8.14	5.98	10.15

## Sheet: Fig. 5f
Sample Info	e14.5_2-WT	e14.5_7-WT	e14.5_7-WT	e14.5_1-Upf2-cKO	e14.5_4-Upf2-cKO	e14.5_5-Upf2-cKO	e14.5_4-Upf2-cKO
E8−_268 bp_Mol. [nmol/l]	7.49	6.41	5.28	4.32	3.21	3.4	5
E8+_306 bp_Mol. [nmol/l]	1.92	1.85	1.63	9.99	8.99	8.06	12.37
	P1_1-WT	P1_4-WT	P1_4-Upf2-cKO	P1_1-Upf2-cKO	P1_3-Upf2-cKO	P1_4'-Upf2-cKO	P1_5-Upf2-cKO
E8−_268 bp_Mol. [nmol/l]	3.63	1.95	2.16	3.43	4.44	3.09	4.55
E8+_306 bp_Mol. [nmol/l]	0.88	0.69	4.79	6.61	8.42	6.26	9.67

## Sheet: Fig. 5h
Sample	siCTRL, 1	siCTRL, 2	siCTRL, 3	siUPF1, 1	siUPF1, 2	siUPF1, 3
E8−_268 bp_Mol. [nmol/l]	6.48	5.84	2.71	7.05	6.36	6.64
E8+_306 bp_Mol. [nmol/l]	3.71	3.48	1.52	6.03	5.59	5.89

[truncated: 8 more sheets: Fig. 6e and 6g, Fig. 6j-n, Supplementary Fig. 6a, Supplementary Fig. 8b-c, 10b-c, Supplementary Fig. 8d-e, 10d-e, Supplementary Fig. 9b, d, f, Supplementary Fig. 11b, d, f, Supplementary Fig. 12b]
